# Supplementary material for: Antioxidant Characterization of Six Tomato Cultivars and Derived Products Destined for Human Consumption
Source: Antioxidants (Basel). 2023 Mar 21;12(3):761. doi: 10.3390/antiox12030761 (PMC10045220; doi:10.3390/antiox12030761)
Supplement: Supplementary file 1 [file antioxidants-12-00761-s001.zip]

Archive with 1 entries (1 files):
- antioxidants-2280835-supplementary.pdf
